# Supplementary material for: [68Ga]DOTATOC PET/CT Radiomics to Predict the Response in GEP-NETs Undergoing [177Lu]DOTATOC PRRT: The “Theragnomics” Concept
Source: Cancers (Basel). 2022 Feb 16;14(4):984. doi: 10.3390/cancers14040984 (PMC8870649; doi:10.3390/cancers14040984)
Supplement: Supplementary file 1 [file cancers-14-00984-s001.zip]

Archive with 1 entries (1 files):
- cancers-1583293-SI.pdf
